# Supplementary material for: Workplace Health Promotion in German Social Firms—Offers, Needs and Challenges from the Perspectives of Employees, Supervisors and Experts
Source: Int J Environ Res Public Health. 2022 Jan 15;19(2):959. doi: 10.3390/ijerph19020959 (PMC8776072; doi:10.3390/ijerph19020959)
Supplement: Supplementary file 1 [file ijerph-19-00959-s001.zip]

Archive with 1 entries (1 files):
- ijerph-1540894-SI.pdf
